# Supplementary material for: Genomic and phenotypic diversity of Enterococcus faecalis isolated from endophthalmitis
Source: PLoS One. 2021 Apr 14;16(4):e0250084. doi: 10.1371/journal.pone.0250084 (PMC8046195; doi:10.1371/journal.pone.0250084)
Supplement: S1 Table — (XLSX) [file pone.0250084.s004.xlsx]

## Sheet: Table S1
S1 Table. Isolate information and UPMC genome assemby statistics
Isolate ID	Source	Sequence Type	Species	Assembly length (bp)	BioSample	Fold coverage	Plasmid replication initiation genes	Aminoglycoside resistance genes	Macrolide resistance genes	Tetracycline resistance genes
E46	UPMC Eye Center	64	Enterococcus faecalis	2961657	SAMN15690859	39.32	rep9(pTEF2), rep9(pAD1)			tet(M)
E77	UPMC Eye Center	40	Enterococcus faecalis	3039738	SAMN15690856	88.33	None			tet(M)
E139	UPMC Eye Center	40	Enterococcus faecalis	3177669	SAMN15690854	77.52	rep9(pCF10), repUS11(pTEF3)			tet(S)
E171	UPMC Eye Center	64	Enterococcus faecalis	2939668	SAMN15690858	45.36	rep9(pTEF2)		erm(B)	tet(M)
E263	UPMC Eye Center	55	Enterococcus faecalis	2919289	SAMN15690857	140.06	None			tet(S), tet(M)
E266	UPMC Eye Center	25	Enterococcus faecalis	2840323	SAMN15690852	80.09	rep6(p703/5)
E286	UPMC Eye Center	40	Enterococcus faecalis	3113604	SAMN15690855	123.95	rep9(pAD1), repUS11(pTEF3)			tet(M)
E374	UPMC Eye Center	2	Enterococcus faecalis	3079383	SAMN15690850	79.03	rep9(pTEF2)	aph(3')-III, ant(6)-Ia	erm(B)
E474	UPMC Eye Center	103	Enterococcus faecalis	2996627	SAMN15690860	63.39	rep9(pCF10)	aac(6')-aph(2’’)	erm(B)	tet(M)
E547	UPMC Eye Center	2	Enterococcus faecalis	3085554	SAMN15690851	100.13	rep15(pLW043), rep6(p703/5), rep9(pTEF2), rep9(pAD1)	ant(6)-Ia, aph(3')-III	erm(B)
E616	UPMC Eye Center	122	Enterococcus faecalis	2943467	SAMN15690861	86.68	None
E623	UPMC Eye Center	122	Enterococcus faecalis	2895001	SAMN15690862	30.13	None
E633	UPMC Eye Center	122	Enterococcus faecalis	2898090	SAMN15690863	84.23	None
E676	UPMC Eye Center	428	Enterococcus faecalis	2899619	SAMN15690864	26.71	repUS11(pTEF3)		erm(B)
E687	UPMC Eye Center	34	Enterococcus faecalis	2975992	SAMN15690853	86.01	rep9(pTEF2)			tet(M)
WGS406	National Food Institute - DTU	81	Enterococcus faecalis	3036410	SAMEA104168462	NA	None
WGS410	National Food Institute - DTU	177	Enterococcus faecalis	2897213	SAMEA104168466	NA	None
