# Supplementary material for: Genomic and phenotypic diversity of Enterococcus faecalis isolated from endophthalmitis
Source: PLoS One. 2021 Apr 14;16(4):e0250084. doi: 10.1371/journal.pone.0250084 (PMC8046195; doi:10.1371/journal.pone.0250084)
Supplement: S2 Table — (XLSX) [file pone.0250084.s005.xlsx]

## Sheet: Table S2
S2 Table. Publicly available E. faecalis isolates used for phylogenetic comparisons
Isolate Name	ST	Source	Year	GenBank accession	Reference
39-5	94	oral	≤1964	GCA_000393175.1	McBride et al. (2007)
AR01_DG	108	dog	2001	GCA_002814115.1	McBride et al. (2007)
ATCC 10100	114	unknown	≤1948	GCA_000393395.1	McBride et al. (2007)
ATCC 19433	25	unknown	≤1942	GCA_000392875.1	McBride et al. (2007)
ATCC 35038	59	chicken	1980s	GCA_000392955.1	McBride et al. (2007)
ATCC 4200	105	blood	1926	GCA_000157195.1	McBride et al. (2007)
ATCC 6055	113	milk	≤1937	GCA_000393375.1	McBride et al. (2007)
B-4-111	95	infant/sepsis	1980s	GCA_000393195.1	McBride et al. (2007)
B653	111	blood	1956	GCA_000393335.1	McBride et al. (2007)
Com1	34	commensal	2006	GCA_000395175.1	McBride et al. (2007)
Com7	107	commensal	2006	GCA_000393275.1	McBride et al. (2007)
D173	112	blood	1939	GCA_000393355.1	McBride et al. (2007)
D3	47	pig	unknown	GCA_000392915.1	McBride et al. (2007)
D6	16	pig	unknown	GCA_000157455.1	McBride et al. (2007)
E1Sol	93	fecal	1960s	GCA_000157395.1	McBride et al. (2007)
Fly1	101	drosophila	2005	GCA_000157415.1	McBride et al. (2007)
Fly2	102	drosophila	2005	GCA_000393215.1	McBride et al. (2007)
HIP11704	4	clinical	2002	GCA_000157335.1	McBride et al. (2007)
Merz151	104	blood	2002	GCA_000393235.1	McBride et al. (2007)
Merz96	103	blood	2002	GCA_000157315.1	McBride et al. (2007)
OG1RF	1	oral	≤1975	GCA_000172575.2	McBride et al. (2007)
RMC1	90	clinical	1954	GCA_000393135.1	McBride et al. (2007)
RMC5	53	clinical	1954	GCA_000392935.1	McBride et al. (2007)
RMC65	110	unknown	1963	GCA_000393315.1	McBride et al. (2007)
SF24397	2	urine	2001	GCA_000394075.1	McBride et al. (2007)
SF339	106	clinical	1986	GCA_000393255.1	McBride et al. (2007)
SS-7	72	cheese	1918	GCA_000393115.1	McBride et al. (2007)
T1	21	unknown	≤1950	GCA_000157135.1	McBride et al. (2007)
T10	70	urine	≤1992	GCA_000393055.1	McBride et al. (2007)
T11	65	urine	≤1992	GCA_000157475.1	McBride et al. (2007)
T12	36	urine	≤1992	GCA_000392895.1	McBride et al. (2007)
T14	9	urine	≤1992	GCA_000394235.1	McBride et al. (2007)
T15	40	wound	1973	GCA_000478325.1	McBride et al. (2007)
T16	19	infant/fecal	≤1951	GCA_000394975.1	McBride et al. (2007)
T17	66	infant/fecal	≤1951	GCA_000392995.1	McBride et al. (2007)
T18	71	infant/fecal	≤1951	GCA_000393075.1	McBride et al. (2007)
T19	91	infant/fecal	≤1951	GCA_000393155.1	McBride et al. (2007)
T2	11	urine	≤1992	GCA_000157155.1	McBride et al. (2007)
T20	22	infant/fecal	≤1951	GCA_000392855.1	McBride et al. (2007)
T21	30	infant/fecal	≤1951	GCA_000395135.1	McBride et al. (2007)
T3	67	urine	≤1992	GCA_000157175.1	McBride et al. (2007)
T5	69	urine	≤1992	GCA_000393015.1	McBride et al. (2007)
T6	63	urine	≤1992	GCA_000392975.1	McBride et al. (2007)
T7	64	urine	≤1992	GCA_000393635.1	McBride et al. (2007)
T8	8	urine	≤1992	GCA_000161875.1	McBride et al. (2007)
T9	69	urine	≤1992	GCA_000393035.1	McBride et al. (2007)
TR197	109	blood	1993	GCA_000393295.1	McBride et al. (2007)
V583	6	blood	1987	GCA_000407045.1	McBride et al. (2007)
YI6-1	28	clinical	≤1992	GCA_000395095.1	McBride et al. (2007)
