# Supplementary material for: Genomic and phenotypic diversity of Enterococcus faecalis isolated from endophthalmitis
Source: PLoS One. 2021 Apr 14;16(4):e0250084. doi: 10.1371/journal.pone.0250084 (PMC8046195; doi:10.1371/journal.pone.0250084)
Supplement: S3 Table — (XLSX) [file pone.0250084.s006.xlsx]

## Sheet: Table S3
S3 Table. CRISPR-cas loci in post-operative endophthalmitis E. faecalis genomes
Strain ID	# CRISPR loci	# Cas-associated loci	Cas Type
E46	3	0	0
E77	4	1	General-Class2
E286	3	2	General-Class1 and 2
E474	1	0	0
E616	4	2	General-Class1 and 2
E623	3	1	General-Class1
E633	3	1	General-Class2
E139	4	2	General-Class1 and 2
E171	3	0	0
E263	3	1	General-Class2
E266	3	1	General-Class1
E374	2	1	General-Class1
E547	2	1	General-Class1
E676	3	1	General-Class1 and 2
E687	3	0	0
WGS406	1	0	0
WGS410	2	1	General-Class2
