# Supplementary material for: Genomic and phenotypic diversity of Enterococcus faecalis isolated from endophthalmitis
Source: PLoS One. 2021 Apr 14;16(4):e0250084. doi: 10.1371/journal.pone.0250084 (PMC8046195; doi:10.1371/journal.pone.0250084)
Supplement: S4 Table — (XLSX) [file pone.0250084.s007.xlsx]

## Sheet: Table S4
S4 Table. Putative intact and questionable prophage encoding regions predicted by PHASTER
Strain ID	Prophage Length	Completeness	Score	Most Common Phage (hit genes count)	%GC
E46	33.7Kb	intact	100	PHAGE_Entero_phiFL1A_NC_013646(15)	0.341
E77	21.7Kb	intact	110	PHAGE_Lactob_Lj928_NC_005354(6)	0.3705
E77	47.2Kb	intact	120	PHAGE_Entero_vB_IME197_NC_028671(9)	0.3515
E139	21.7Kb	intact	110	PHAGE_Lactob_Lj928_NC_005354(6)	0.3705
E263	36.4Kb	intact	150	PHAGE_Entero_phiFL1A_NC_013646(11)	0.3451
E263	38.8Kb	intact	100	PHAGE_Entero_phiFL1A_NC_013646(10)	0.352
E266	20Kb	intact	100	PHAGE_Lactob_Lj928_NC_005354(6)	0.3702
E266	24.4Kb	intact	106	PHAGE_Entero_EF62phi_NC_017732(34)	0.3271
E266	43.9Kb	intact	140	PHAGE_Entero_phiEf11_NC_013696(59)	0.3447
E286	21.7Kb	intact	110	PHAGE_Lactob_Lj928_NC_005354(6)	0.3705
E286	24.4Kb	intact	106	PHAGE_Entero_EF62phi_NC_017732(34)	0.3271
E374	39.6Kb	intact	110	PHAGE_Entero_phiFL1A_NC_013646(27)	0.34
E374	58.9Kb	intact	120	PHAGE_Lister_B025_NC_009812(10)	0.3572
E474	38Kb	intact	150	PHAGE_Entero_phiFL3A_NC_013648(14)	0.3517
E474	39.5Kb	intact	130	PHAGE_Entero_phiFL4A_NC_013644(48)	0.3794
E474	46.1Kb	intact	140	PHAGE_Entero_vB_IME197_NC_028671(35)	0.3426
E616	22.7Kb	questionable	90	PHAGE_Brocho_NF5_NC_015252(3)	0.3505
E616	47.3Kb	intact	150	PHAGE_Entero_phiFL2A_NC_013643(14)	0.3662
E623	21.6Kb	questionable	90	PHAGE_Brocho_NF5_NC_015252(3)	0.3523
E623	36.9Kb	intact	150	PHAGE_Entero_phiFL2A_NC_013643(14)	0.3554
E633	22.7Kb	questionable	90	PHAGE_Brocho_NF5_NC_015252(3)	0.3505
E633	47.3Kb	intact	150	PHAGE_Entero_phiFL2A_NC_013643(14)	0.3662
E676	22.4Kb	intact	100	PHAGE_Lactob_Lj928_NC_005354(6)	0.361
E676	25.5Kb	intact	112	PHAGE_Entero_EF62phi_NC_017732(36)	0.3271
WGS406	36.9Kb	intact	150	PHAGE_Entero_phiFL3A_NC_013648(11)	0.3441
WGS406	46.7Kb	intact	110	PHAGE_Entero_phiFL2A_NC_013643(13)	0.3543
WGS410	33.7Kb	questionable	90	PHAGE_Bacill_phBC6A52_NC_004821(11)	0.3524
WGS410	42.6Kb	intact	130	PHAGE_Entero_phiFL1A_NC_013646(26)	0.3454
