# Supplementary material for: Genomic and phenotypic diversity of Enterococcus faecalis isolated from endophthalmitis
Source: PLoS One. 2021 Apr 14;16(4):e0250084. doi: 10.1371/journal.pone.0250084 (PMC8046195; doi:10.1371/journal.pone.0250084)
Supplement: S5 Table — (XLSX) [file pone.0250084.s008.xlsx]

## Sheet: Table S5
S5 Table. Enterococcal virulence factors present in E. faecalis endophthalmitis genomes
			Adhesins and Biofilm-associated genes								PAI						General Stress	Membrane Metalloprotease	Survival		Sex pheromones
			E. faecalis fibronectin-binding protein	Cell wall adhesin expressed in serum	Endocarditis and biofilm-associated pilus genes	Quorum-sensing locus	Gelatinase	Serine protease	Hyaluronidase		Sortase A	Collagen adhesin precursor	Aggregation substance	Hypothetical protein - lipoprotein	Putative bile acid hydrolase	Cytolysin operon	Enterococcal surface protein	DNA-binding response regulator (OmpR family)	General stress proteins	Enhanced expression of pheromone	Enterococcal leucine-rich protein A	Thiol peroxidase	Sex pheromone	Sex pheromone	Sex pheromone	Sex pheromone cAM373 precursor
Strain ID	Sequence Type	Clonal cluster	efbA#	efaAfs	ebpA/B/C	fsrB	gelE	sprE	hylA	hylB	srtA	ace	agg	ef0500-ef0503	cbh	cylLL/LS/M/B/A/I#	esp#	ef0571#	gls24/glsB#	eep#	elrA	tpx	cCF10	cOB1	cad	camE
E374	2	CC2	98.95	100	99.11	100	100	98.5	­	99.27	98.91	96.97	96.64	98.06	­	­	­	100	99.117	100	­	100	100	99.76	99.78	100
E547	2	CC2	98.95	100	99.11	100	100	98.5	­	99.27	98.91	96.97	97.65	97.02	­	­	­	­	99.117	100	­	100	100	99.76	99.78	100
E266	25	-	98.72	99.35	99.34	­	99.93	99.9	99.08	­	100	97.59	­	­	100	­	95.5	­	99.205	99.45	99.72	99.8	100	99.76	99.89	99.8
E687	34	-	99.3	99.68	99	99.73	99.22	99.2	99.11	99.24	99.18	97.68	96.94	98.08	­	­	­	­	99.293	99.53	99.72	99.8	99.88	99.76	99.68	97.6
E77	40	CC40	99.12	100	99.34	100	100	98.9	99.91	99.6	100	97.36	­	­	100	­	97.8	­	99.293	99.61	100	99.6	99.76	100	99.78	100
E139	40	CC40	99.12	100	99.34	100	100	98.9	99.94	99.6	100	96.87	97.3	­	100	­	94.7	­	99.293	99.61	99.95	100	99.76	100	99.68	100
E286	40	CC40	99.12	100	99.34	100	100	98.9	100	99.6	100	96.99	97.37	97.96	100	99.23	97.6	­	99.293	99.61	100	100	99.76	99.88	99.78	100
E263	55	-	99.12	99.78	99.32	­	­	­	99.97	99.6	100	96.99	­	­	100	­	99.2	-	99.293	99.29	99.91	100	99.76	99.76	99.78	100
E46	64	CC8	99.24	99.57	99.05	­	99.93	100	­	­	99.86	99.77	97.52	98.8	100	99.27	95.8	­	99.205	99.45	99.91	99.8	100	100	100	100
E171	64	CC8	99.24	99.57	99.05	­	99.93	100	­	­	99.86	100	95.94	96.82	100	99.28	97	­	99.205	99.45	99.91	99.8	100	100	100	100
WGS406	81	-	99.31	100	98.93	100	100	98.5	98.93	99.34	99.86	96.84	93.87	­	­	99.59	­	­	99.028	99.45	99.82	99.02	99.88	99.51	99.68	99.4
E474	103	-	99.24	99.78	99.31	99.59	100	99.3	99.17	99.4	100	98.07	­	­	99.9	­	­	99.86	99.558	99.45	99.95	100	100	100	99.25	99.4
E616	122	CC122	99.12	99.78	99.12	99.59	99.74	100	99.57	99.17	99.18	98.42	­	­	100	­	­	­	99.205	99.37	99.77	100	100	99.39	100	99.6
E623	122	CC122	99.12	99.78	99.12	99.59	99.74	100	99.57	99.17	99.18	98.42	­	­	­	­	­	­	99.205	99.37	99.77	100	100	99.39	100	99.6
E633	122	CC122	99.12	99.78	99.12	99.59	99.67	100	99.57	99.17	99.18	98.42	­	­	­	­	­	­	99.205	99.37	99.77	100	100	99.39	100	99.6
WGS410	177	-	98.95	99.35	99.05	99.31	100	99.1	­	99.24	98.78	96.92	96.67	­	­	98.41	­	100	99.028	99.61	­	99.22	99.88	99.27	99.78	98.2
E676	428	-	99.01	99.78	99.53	99.73	99.35	98.9	99.03	99.4	99.73	97.53	98.77	­	­	­	­	­	99.205	99.45	99.95	100	99.88	99.02	100	100
Virulence factors were identified using VirulenceFinder and by manual BLAST with reference sequences from E. faecalis V583, MMH594, and OG1RF
# A BLAST coverage cutoff of 80% was used
