# Supplementary material for: Genomic and phenotypic diversity of Enterococcus faecalis isolated from endophthalmitis
Source: PLoS One. 2021 Apr 14;16(4):e0250084. doi: 10.1371/journal.pone.0250084 (PMC8046195; doi:10.1371/journal.pone.0250084)
Supplement: S6 Table — (XLSX) [file pone.0250084.s009.xlsx]

## Sheet: Table S6
S6 Table. Variable gene presence/absence in ST40 and ST64 isolate genomes
Gene ID	Annotation	E77 (ST40)	E139 (ST40)	E286 (ST40)	E46 (ST64)	E171 (ST64)
acrR_1	HTH-type transcriptional regulator AcrR	0	1	0	0	0
aguA	Putative agmatine deiminase	0	1	1	1	1
asa1_1	Aggregation substance	0	1	1	0	0
asa1_2	Aggregation substance	0	1	1	1	0
atxA	Anthrax toxin expression trans-acting positive regulator	1	1	1	0	1
bca	hypothetical protein	1	1	0	0	1
bceA_3	Bacitracin export ATP-binding protein BceA	0	1	0	0	0
bin3	Putative transposon Tn552 DNA-invertase bin3	0	0	1	0	0
bmrA	Multidrug resistance ABC transporter ATP-binding/permease protein BmrA	1	1	1	1	0
btr	HTH-type transcriptional activator Btr	0	1	0	0	0
cbiO	Cobalt import ATP-binding protein CbiO	0	1	0	0	0
cheY	Chemotaxis protein CheY	1	0	0	0	0
comEA	ComE operon protein 1	1	1	1	1	0
comEC	ComE operon protein 3	1	0	1	1	1
cshA_2	ATP-dependent RNA helicase CshA	0	1	0	0	0
cwlA	N-acetylmuramoyl-L-alanine amidase CwlA	0	0	1	0	0
dauA	C4-dicarboxylic acid transporter DauA	0	0	1	1	0
dgaE	D-glucosaminate-6-phosphate ammonia lyase	1	0	1	0	1
dgaE_1	D-glucosaminate-6-phosphate ammonia lyase	0	1	0	0	0
dgaE_2	D-glucosaminate-6-phosphate ammonia lyase	0	1	0	1	0
dhbE	2,3-dihydroxybenzoate-AMP ligase	1	0	0	0	0
dinB_3	DNA polymerase IV	0	1	1	0	0
dinJ	Antitoxin DinJ	0	0	0	1	0
dnaI_2	Primosomal protein DnaI	0	1	0	0	0
dnaI_3	Primosomal protein DnaI	1	1	0	0	0
dnaJ_2	Chaperone protein DnaJ	0	0	0	1	0
dpnA	Modification methylase DpnIIB	1	1	0	0	0
dppE_11	Dipeptide-binding protein DppE	0	0	0	1	0
dppE_9	Dipeptide-binding protein DppE	0	0	1	1	0
dtxR	Diphtheria toxin repressor	1	0	0	0	0
ecfT_3	Energy-coupling factor transporter transmembrane protein EcfT	1	0	0	0	0
endA_2	DNA-entry nuclease	0	0	1	1	1
erm	rRNA adenine N-6-methyltransferase	0	0	0	0	1
fadG	putative protein FadG	0	0	1	0	0
fliA_1	RNA polymerase sigma factor FliA	0	1	0	0	0
frlB	Fructosamine deglycase FrlB	1	1	1	0	1
frlR_1	putative fructoselysine utilization operon transcriptional repressor	0	1	0	0	0
ftsK	DNA translocase FtsK	1	0	1	1	1
ftsK_1	DNA translocase FtsK	0	1	0	0	0
galE_2	UDP-glucose 4-epimerase	1	0	0	0	0
galK_1	Galactokinase	1	1	1	1	0
glpQ_2	hypothetical protein	0	0	1	1	1
group_1000	hypothetical protein	1	1	0	0	0
group_1001	hypothetical protein	1	1	0	0	0
group_1002	hypothetical protein	1	1	0	0	0
group_1004	hypothetical protein	1	1	0	0	0
group_1006	hypothetical protein	1	1	0	0	0
group_1007	hypothetical protein	1	1	0	0	0
group_1042	hypothetical protein	1	1	0	0	0
group_1043	hypothetical protein	1	1	0	0	0
group_106	hypothetical protein	1	0	0	0	0
group_1061	hypothetical protein	0	1	0	0	0
group_109	hypothetical protein	0	1	0	0	0
group_1091	Internalin B	0	0	0	0	1
group_1105	hypothetical protein	1	0	1	1	1
group_1106	hypothetical protein	1	0	1	1	1
group_1107	hypothetical protein	1	0	1	1	1
group_1108	hypothetical protein	1	0	1	1	1
group_1117	hypothetical protein	0	0	0	0	1
group_1118	hypothetical protein	0	0	0	0	1
group_1119	hypothetical protein	0	0	0	0	1
group_1121	hypothetical protein	0	0	0	0	1
group_1122	hypothetical protein	0	0	0	0	1
group_1123	hypothetical protein	0	0	0	0	1
group_1124	hypothetical protein	0	0	0	0	1
group_1128	hypothetical protein	0	0	1	1	0
group_113	hypothetical protein	1	1	0	1	1
group_1130	hypothetical protein	0	0	1	1	1
group_1131	hypothetical protein	0	0	0	0	1
group_1132	hypothetical protein	0	0	1	1	1
group_1133	hypothetical protein	0	0	1	1	1
group_1137	hypothetical protein	0	0	1	1	1
group_114	hypothetical protein	0	1	1	0	0
group_1140	hypothetical protein	0	0	1	1	1
group_1141	hypothetical protein	0	0	0	0	1
group_1143	hypothetical protein	0	0	1	1	0
group_1144	hypothetical protein	0	0	0	1	0
group_1145	hypothetical protein	0	0	1	1	1
group_1146	hypothetical protein	0	0	1	1	1
group_1147	hypothetical protein	0	0	0	1	0
group_1148	hypothetical protein	0	0	1	1	1
group_1149	hypothetical protein	0	0	0	0	1
group_1152	hypothetical protein	0	1	1	0	0
group_1153	hypothetical protein	0	0	0	1	0
group_1154	hypothetical protein	0	1	1	0	1
group_1158	Serine/threonine transporter SstT	1	0	0	1	1
group_1168	hypothetical protein	1	0	0	0	0
group_1176	DNA adenine methyltransferase YhdJ	1	0	0	0	0
group_1197	hypothetical protein	0	0	1	0	0
group_12	Aggregation substance	0	0	0	0	1
group_1211	hypothetical protein	0	0	1	0	0
group_1212	hypothetical protein	0	0	1	0	0
group_1214	hypothetical protein	0	0	1	0	0
group_1215	hypothetical protein	0	0	1	0	0
group_1217	hypothetical protein	0	0	1	1	0
group_1218	hypothetical protein	1	0	1	0	0
group_1219	hypothetical protein	1	0	1	0	0
group_122	hypothetical protein	1	1	1	1	0
group_123	hypothetical protein	0	0	0	1	0
group_124	hypothetical protein	0	0	0	0	1
group_125	hypothetical protein	0	1	1	1	1
group_1255	hypothetical protein	1	0	0	0	0
group_1273	hypothetical protein	0	0	0	1	0
group_1274	hypothetical protein	0	0	0	1	0
group_1275	hypothetical protein	0	0	0	1	0
group_1276	hypothetical protein	0	0	0	1	0
group_1277	Endonuclease YncB	0	0	0	1	0
group_1278	Single-stranded DNA-binding protein	0	0	0	1	0
group_1279	hypothetical protein	0	0	0	1	0
group_1280	hypothetical protein	0	0	0	1	0
group_131	ComE operon protein 3	0	1	0	0	0
group_1311	hypothetical protein	1	0	0	0	0
group_133	hypothetical protein	1	1	1	0	1
group_1334	hypothetical protein	1	0	0	0	0
group_1335	hypothetical protein	1	0	0	0	0
group_1336	hypothetical protein	1	0	0	0	0
group_1337	hypothetical protein	1	0	0	0	0
group_1338	hypothetical protein	1	0	0	0	0
group_1339	hypothetical protein	1	0	0	0	0
group_134	hypothetical protein	0	0	0	1	0
group_1340	hypothetical protein	1	0	0	0	0
group_1341	hypothetical protein	1	0	0	0	0
group_1342	hypothetical protein	1	0	0	0	0
group_1343	hypothetical protein	1	0	0	0	0
group_1384	hypothetical protein	0	1	1	0	0
group_146	hypothetical protein	1	1	1	1	0
group_147	hypothetical protein	0	0	0	1	0
group_1470	hypothetical protein	0	1	1	0	0
group_1471	hypothetical protein	0	1	1	0	0
group_1472	hypothetical protein	0	1	0	0	0
group_1473	hypothetical protein	0	1	1	0	0
group_1474	hypothetical protein	0	1	1	0	0
group_1475	hypothetical protein	0	1	0	0	0
group_1476	Single-stranded DNA-binding protein	0	1	0	0	0
group_1477	hypothetical protein	0	1	0	0	0
group_1478	hypothetical protein	0	1	1	0	0
group_1479	hypothetical protein	0	1	0	0	0
group_148	hypothetical protein	0	0	1	1	0
group_1480	hypothetical protein	0	1	1	0	0
group_1481	hypothetical protein	0	1	0	0	0
group_1482	hypothetical protein	0	1	1	0	0
group_1483	hypothetical protein	0	1	0	0	0
group_1484	hypothetical protein	0	1	0	0	0
group_1485	hypothetical protein	0	1	0	1	0
group_1486	hypothetical protein	0	1	0	0	0
group_1487	hypothetical protein	0	1	0	0	0
group_1488	hypothetical protein	0	1	0	0	0
group_1489	DNA polymerase IV	0	1	1	1	1
group_1490	hypothetical protein	0	1	0	0	0
group_1491	Sporulation initiation inhibitor protein Soj	0	1	0	0	0
group_1492	hypothetical protein	0	1	0	0	1
group_1493	hypothetical protein	0	1	0	0	1
group_1494	hypothetical protein	0	1	0	0	0
group_1495	hypothetical protein	0	1	0	0	0
group_1496	hypothetical protein	0	1	0	0	0
group_1497	hypothetical protein	0	1	0	0	0
group_1498	hypothetical protein	0	1	0	0	0
group_1499	hypothetical protein	0	1	0	0	0
group_15	Aggregation substance	0	0	0	1	0
group_1501	hypothetical protein	0	1	0	0	0
group_1502	hypothetical protein	0	1	0	0	0
group_1503	hypothetical protein	0	1	0	0	0
group_1504	hypothetical protein	0	1	0	0	0
group_1506	hypothetical protein	0	1	0	0	0
group_1507	hypothetical protein	0	1	0	0	0
group_1509	hypothetical protein	0	1	0	0	0
group_1510	hypothetical protein	0	1	0	0	0
group_1511	Putative transposon Tn552 DNA-invertase bin3	0	1	0	0	0
group_1512	hypothetical protein	0	1	0	0	0
group_1513	hypothetical protein	0	1	0	0	0
group_1514	hypothetical protein	0	1	1	0	0
group_1515	hypothetical protein	0	1	1	0	0
group_1516	hypothetical protein	0	1	1	0	0
group_1517	hypothetical protein	0	1	1	0	0
group_1518	hypothetical protein	0	1	1	0	0
group_1519	hypothetical protein	0	1	1	0	0
group_1521	hypothetical protein	0	1	1	0	0
group_1522	hypothetical protein	0	1	1	0	0
group_1523	hypothetical protein	0	1	0	0	0
group_1524	hypothetical protein	0	1	0	0	0
group_1525	hypothetical protein	0	1	0	0	0
group_1526	hypothetical protein	0	1	0	0	0
group_1527	hypothetical protein	0	1	0	0	0
group_1528	hypothetical protein	0	1	0	0	0
group_1529	hypothetical protein	0	1	0	0	0
group_1530	hypothetical protein	0	1	0	0	0
group_1531	hypothetical protein	0	1	0	0	0
group_1558	hypothetical protein	0	1	0	0	0
group_157	Putative multidrug export ATP-binding/permease protein	1	1	0	1	1
group_160	Putative multidrug export ATP-binding/permease protein	0	0	1	0	0
group_1623	hypothetical protein	0	1	1	0	0
group_1631	hypothetical protein	0	1	0	0	0
group_1636	hypothetical protein	0	1	1	1	1
group_1638	Transposase from transposon Tn916	0	1	0	0	0
group_1639	hypothetical protein	0	1	0	0	0
group_1640	Putative HMP/thiamine import ATP-binding protein YkoD	0	1	0	0	0
group_1641	hypothetical protein	0	1	0	0	0
group_1642	hypothetical protein	0	1	0	0	0
group_1643	Putative multidrug export ATP-binding/permease protein	0	1	0	0	0
group_1644	Putative multidrug export ATP-binding/permease protein	0	1	0	0	0
group_1646	hypothetical protein	0	1	0	0	0
group_1647	hypothetical protein	0	1	0	0	0
group_1648	hypothetical protein	0	1	0	0	0
group_1649	hypothetical protein	0	1	0	0	0
group_1650	hypothetical protein	0	1	0	0	0
group_1651	Energy-coupling factor transporter transmembrane protein EcfT	0	1	0	0	0
group_1652	hypothetical protein	0	1	0	0	0
group_1653	hypothetical protein	0	1	0	0	0
group_1655	Lipid A export ATP-binding/permease protein MsbA	0	1	0	0	0
group_1656	hypothetical protein	0	1	0	0	0
group_1657	hypothetical protein	0	1	0	0	0
group_1658	hypothetical protein	0	1	0	0	0
group_1659	Group II intron-encoded protein LtrA	0	1	0	0	0
group_1660	hypothetical protein	0	1	0	0	0
group_1661	Modification methylase HhaI	0	1	0	0	0
group_1662	DNA topoisomerase 3	0	1	0	0	0
group_1663	hypothetical protein	0	1	0	0	0
group_1664	hypothetical protein	0	1	0	0	0
group_1665	Chromosome partition protein Smc	0	1	0	0	0
group_1666	hypothetical protein	0	1	0	0	0
group_1668	hypothetical protein	0	1	0	0	0
group_1669	hypothetical protein	0	1	0	0	0
group_1670	hypothetical protein	0	1	0	0	0
group_1671	hypothetical protein	0	1	0	0	0
group_1672	hypothetical protein	0	1	0	0	0
group_1673	hypothetical protein	0	1	0	0	0
group_1674	Macrolide export ATP-binding/permease protein MacB	0	1	0	0	0
group_1675	hypothetical protein	0	1	0	0	0
group_1676	hypothetical protein	0	1	0	0	0
group_1677	hypothetical protein	0	1	0	0	0
group_1679	hypothetical protein	0	1	0	0	0
group_1680	hypothetical protein	0	1	0	0	0
group_169	hypothetical protein	0	0	1	1	1
group_17	Collagen adhesin	1	0	0	0	0
group_1722	hypothetical protein	1	1	1	0	1
group_1724	hypothetical protein	0	1	0	0	0
group_1725	hypothetical protein	0	1	0	0	0
group_1726	Modification methylase HhaI	0	1	0	0	0
group_1727	hypothetical protein	0	1	0	0	0
group_1728	hypothetical protein	0	1	0	0	0
group_1729	hypothetical protein	0	1	0	0	0
group_1731	hypothetical protein	0	1	0	0	0
group_1732	hypothetical protein	0	1	0	0	0
group_1733	hypothetical protein	0	1	0	0	0
group_1734	hypothetical protein	0	1	0	0	0
group_1735	hypothetical protein	0	1	0	0	0
group_1736	hypothetical protein	0	1	0	0	0
group_1738	hypothetical protein	0	1	0	0	0
group_1739	hypothetical protein	0	1	0	0	0
group_1740	hypothetical protein	0	1	0	0	0
group_1742	hypothetical protein	0	1	0	0	0
group_1743	Tetracycline resistance protein TetM from transposon TnFO1	0	1	0	0	0
group_1744	hypothetical protein	0	1	0	0	0
group_1746	hypothetical protein	0	1	0	0	0
group_1747	hypothetical protein	0	1	0	0	0
group_1748	hypothetical protein	0	1	0	0	0
group_1749	Transposase from transposon Tn916	0	1	0	0	0
group_178	Lichenan permease IIC component	0	1	1	1	1
group_1782	hypothetical protein	1	1	0	1	1
group_179	Lichenan permease IIC component	1	0	0	0	0
group_1839	Energy-coupling factor transporter transmembrane protein EcfT	0	1	0	0	0
group_1840	hypothetical protein	0	1	0	0	0
group_1841	hypothetical protein	0	1	0	0	0
group_1844	2,3-dihydroxybenzoate-AMP ligase	0	1	0	0	0
group_1847	hypothetical protein	1	1	0	0	0
group_1850	hypothetical protein	1	1	0	0	0
group_1852	hypothetical protein	1	1	0	0	0
group_1853	hypothetical protein	1	1	0	0	0
group_1854	hypothetical protein	1	1	0	0	0
group_1855	hypothetical protein	0	1	0	0	0
group_1856	hypothetical protein	1	1	0	0	0
group_1857	hypothetical protein	1	1	0	0	0
group_1859	hypothetical protein	1	1	0	0	0
group_1861	hypothetical protein	1	1	0	0	0
group_1883	hypothetical protein	0	1	0	0	0
group_1884	hypothetical protein	0	1	0	0	0
group_1892	hypothetical protein	1	1	0	0	0
group_1893	hypothetical protein	0	1	0	0	0
group_1894	hypothetical protein	1	1	0	0	0
group_1895	hypothetical protein	0	1	0	0	0
group_1897	Putative multidrug export ATP-binding/permease protein	0	1	0	0	0
group_19	hypothetical protein	1	0	1	1	1
group_1922	hypothetical protein	0	1	1	0	1
group_1927	hypothetical protein	1	1	0	0	0
group_1928	hypothetical protein	1	1	0	0	0
group_1929	hypothetical protein	1	1	0	0	0
group_194	hypothetical protein	0	1	1	0	0
group_1943	hypothetical protein	1	1	0	1	1
group_1949	Putative universal stress protein	1	1	0	1	1
group_196	hypothetical protein	0	1	1	0	0
group_198	hypothetical protein	0	1	1	0	0
group_199	hypothetical protein	0	1	0	0	0
group_20	hypothetical protein	0	1	1	0	0
group_200	hypothetical protein	0	1	0	0	0
group_201	hypothetical protein	0	0	0	0	1
group_202	hypothetical protein	0	0	1	1	0
group_205	Putative regulatory protein PrgT	0	0	1	1	0
group_2054	hypothetical protein	1	0	1	1	1
group_2056	hypothetical protein	1	0	1	1	1
group_2057	hypothetical protein	1	0	1	1	1
group_206	Chromosome partition protein Smc	0	1	1	1	0
group_2062	Sensory transduction protein LytR	0	0	0	0	1
group_2075	hypothetical protein	0	0	0	0	1
group_2076	Sporulation initiation inhibitor protein Soj	0	0	0	0	1
group_2077	hypothetical protein	0	0	0	0	1
group_2078	hypothetical protein	0	0	0	0	1
group_2079	hypothetical protein	0	0	0	0	1
group_2080	hypothetical protein	0	0	0	0	1
group_2081	hypothetical protein	0	0	0	0	1
group_2083	hypothetical protein	0	0	0	0	1
group_2085	hypothetical protein	0	0	0	0	1
group_2086	hypothetical protein	0	0	0	0	1
group_2087	hypothetical protein	0	0	0	0	1
group_2088	hypothetical protein	0	0	0	0	1
group_2090	Aggregation substance	0	0	0	0	1
group_2091	hypothetical protein	0	0	0	0	1
group_2092	hypothetical protein	0	0	0	0	1
group_2093	hypothetical protein	0	0	0	0	1
group_2094	hypothetical protein	0	0	0	0	1
group_2095	hypothetical protein	0	0	0	0	1
group_2096	hypothetical protein	0	0	0	0	1
group_2097	hypothetical protein	0	0	0	0	1
group_2098	hypothetical protein	0	0	0	0	1
group_2099	hypothetical protein	0	0	0	0	1
group_21	hypothetical protein	1	1	1	0	1
group_2100	hypothetical protein	0	0	0	0	1
group_2117	tRNA-Thr(tgt)	1	0	0	0	1
group_2131	hypothetical protein	0	0	0	0	1
group_2133	hypothetical protein	0	0	1	1	1
group_2135	hypothetical protein	0	0	1	1	1
group_2136	hypothetical protein	0	0	1	1	1
group_2137	hypothetical protein	0	0	1	1	1
group_2138	hypothetical protein	0	0	1	1	1
group_2139	hypothetical protein	0	0	1	1	1
group_2141	hypothetical protein	0	0	1	1	1
group_2144	hypothetical protein	1	0	1	1	1
group_2145	hypothetical protein	1	0	1	1	1
group_2146	hypothetical protein	1	0	1	1	1
group_2147	hypothetical protein	1	0	1	1	1
group_2148	Transposase from transposon Tn916	1	0	1	1	1
group_2155	hypothetical protein	0	0	0	0	1
group_2156	hypothetical protein	0	0	1	0	1
group_2157	Single-stranded DNA-binding protein	0	0	1	1	1
group_2158	hypothetical protein	0	0	1	1	1
group_2159	hypothetical protein	0	0	0	1	0
group_2160	hypothetical protein	0	0	1	1	1
group_2161	hypothetical protein	0	0	0	1	0
group_2162	hypothetical protein	0	0	1	1	1
group_2163	hypothetical protein	0	0	1	1	1
group_2164	hypothetical protein	0	0	1	1	1
group_2172	hypothetical protein	1	0	0	0	1
group_22	hypothetical protein	0	0	1	1	0
group_2201	hypothetical protein	0	0	1	0	0
group_2295	hypothetical protein	0	0	0	1	0
group_2340	hypothetical protein	0	0	1	0	0
group_2341	hypothetical protein	0	0	1	0	0
group_2342	hypothetical protein	0	0	1	0	0
group_2343	hypothetical protein	0	0	1	0	0
group_2344	hypothetical protein	0	0	1	0	0
group_2345	hypothetical protein	0	0	1	0	0
group_2346	hypothetical protein	0	0	1	0	0
group_2347	hypothetical protein	0	0	1	0	0
group_2348	hypothetical protein	0	0	1	0	0
group_2349	hypothetical protein	0	0	1	0	0
group_2350	hypothetical protein	0	0	1	0	0
group_2351	hypothetical protein	0	0	1	0	0
group_2352	hypothetical protein	0	0	1	0	0
group_2353	hypothetical protein	0	0	1	0	0
group_2354	hypothetical protein	0	0	1	0	0
group_2355	hypothetical protein	0	0	1	0	0
group_2356	hypothetical protein	0	0	1	0	0
group_2357	hypothetical protein	0	0	1	0	0
group_2358	hypothetical protein	0	0	1	0	0
group_2359	hypothetical protein	0	0	1	0	0
group_2360	hypothetical protein	0	0	1	0	0
group_2361	hypothetical protein	0	0	1	0	0
group_2362	hypothetical protein	0	0	1	0	0
group_2363	hypothetical protein	0	0	1	0	0
group_2365	hypothetical protein	0	0	1	0	0
group_2366	hypothetical protein	0	0	1	0	0
group_2367	hypothetical protein	0	0	1	0	0
group_2368	hypothetical protein	0	0	1	0	0
group_2369	hypothetical protein	0	0	1	0	0
group_2370	hypothetical protein	0	0	1	0	0
group_2371	hypothetical protein	0	0	1	0	0
group_2372	hypothetical protein	0	0	1	0	0
group_2373	hypothetical protein	0	0	1	0	0
group_2374	hypothetical protein	0	0	1	0	0
group_2375	hypothetical protein	0	0	1	0	0
group_2376	hypothetical protein	0	0	1	0	0
group_2377	hypothetical protein	0	0	1	0	0
group_2378	hypothetical protein	0	0	1	0	0
group_2379	hypothetical protein	0	0	1	0	0
group_24	Pesticidal crystal protein Cry22Aa	1	1	1	0	1
group_2462	hypothetical protein	0	0	1	0	0
group_2463	putative protein	0	0	1	0	0
group_2479	hypothetical protein	0	0	1	0	0
group_2480	hypothetical protein	0	0	1	0	0
group_2482	hypothetical protein	0	0	1	0	0
group_2483	hypothetical protein	0	0	1	0	0
group_2485	hypothetical protein	0	0	1	0	0
group_2486	hypothetical protein	0	0	1	0	0
group_2487	hypothetical protein	0	0	1	0	0
group_2488	hypothetical protein	0	0	1	0	0
group_2489	hypothetical protein	0	0	1	0	0
group_2490	hypothetical protein	0	0	1	0	0
group_2491	hypothetical protein	0	0	1	0	0
group_2492	hypothetical protein	0	0	1	0	0
group_2493	hypothetical protein	0	0	1	0	0
group_2494	Chromosome partition protein Smc	0	0	1	0	0
group_2495	hypothetical protein	0	0	1	0	0
group_2496	hypothetical protein	0	0	1	0	0
group_2497	hypothetical protein	0	0	1	0	0
group_2498	hypothetical protein	0	0	1	0	0
group_2499	hypothetical protein	0	0	1	0	0
group_25	hypothetical protein	1	1	0	1	1
group_2500	hypothetical protein	0	0	1	0	0
group_2501	hypothetical protein	0	0	1	0	0
group_2502	hypothetical protein	0	0	1	0	0
group_2503	hypothetical protein	0	0	1	0	0
group_2504	hypothetical protein	0	0	1	0	0
group_2505	hypothetical protein	0	0	1	0	0
group_2506	hypothetical protein	0	0	1	0	0
group_2507	hypothetical protein	0	0	1	0	0
group_2508	hypothetical protein	0	0	1	0	0
group_2509	hypothetical protein	0	0	1	0	0
group_2510	hypothetical protein	0	0	1	0	0
group_2511	hypothetical protein	0	0	1	0	0
group_2512	Modification methylase DpnIIB	0	0	1	0	0
group_2513	hypothetical protein	0	0	1	0	0
group_2514	hypothetical protein	0	0	1	0	0
group_2515	hypothetical protein	0	0	1	0	0
group_2516	hypothetical protein	0	0	1	0	0
group_2517	hypothetical protein	0	0	1	0	0
group_2518	hypothetical protein	0	0	1	0	0
group_2519	hypothetical protein	0	0	1	0	0
group_2520	hypothetical protein	0	0	1	0	0
group_2521	hypothetical protein	0	0	1	0	0
group_2522	hypothetical protein	0	0	1	0	0
group_2523	hypothetical protein	0	0	1	0	0
group_2524	hypothetical protein	0	0	1	0	0
group_2525	hypothetical protein	0	0	1	0	0
group_2526	hypothetical protein	0	0	1	0	0
group_2527	hypothetical protein	0	0	1	0	0
group_2528	Protein RecT	0	0	1	0	0
group_2529	hypothetical protein	0	0	1	0	0
group_2530	hypothetical protein	0	0	1	0	0
group_2531	hypothetical protein	0	0	1	0	0
group_2532	hypothetical protein	0	0	1	0	0
group_2533	hypothetical protein	0	0	1	0	0
group_2534	hypothetical protein	0	0	1	0	0
group_2535	hypothetical protein	0	0	1	0	0
group_2536	hypothetical protein	0	0	1	0	0
group_2537	hypothetical protein	0	0	1	0	0
group_2538	HTH-type transcriptional regulator Xre	0	0	1	0	0
group_2539	hypothetical protein	0	0	1	0	0
group_2540	hypothetical protein	0	0	1	0	0
group_2541	Transposase from transposon Tn916	0	0	1	0	0
group_2543	hypothetical protein	0	0	1	0	0
group_2544	hypothetical protein	0	0	1	0	0
group_2545	hypothetical protein	0	0	1	0	0
group_2546	hypothetical protein	0	0	1	0	0
group_2547	hypothetical protein	0	0	1	0	0
group_2549	hypothetical protein	0	0	1	0	0
group_2550	hypothetical protein	0	0	1	0	0
group_2551	hypothetical protein	0	0	1	0	0
group_2552	hypothetical protein	0	0	1	0	0
group_2553	hypothetical protein	0	0	1	0	0
group_2554	hypothetical protein	0	0	1	1	0
group_2556	hypothetical protein	0	0	1	1	0
group_2557	hypothetical protein	0	0	1	1	0
group_2558	hypothetical protein	0	0	1	1	0
group_2559	hypothetical protein	0	0	1	0	0
group_2560	hypothetical protein	1	0	1	0	0
group_2561	hypothetical protein	1	0	1	0	0
group_2562	hypothetical protein	1	0	1	0	0
group_2563	hypothetical protein	0	0	1	0	0
group_2564	hypothetical protein	1	0	1	0	0
group_2565	hypothetical protein	0	0	1	1	1
group_2566	hypothetical protein	0	0	1	0	0
group_2567	hypothetical protein	0	0	1	1	0
group_2568	hypothetical protein	0	0	1	1	0
group_2569	hypothetical protein	0	0	1	1	0
group_259	Major cardiolipin synthase ClsA	0	1	0	0	0
group_26	hypothetical protein	0	0	1	0	1
group_273	Protein/nucleic acid deglycase 1	0	0	0	1	0
group_2778	Single-stranded DNA-binding protein	0	0	0	1	0
group_2779	hypothetical protein	0	0	0	1	0
group_278	hypothetical protein	0	0	0	1	0
group_28	hypothetical protein	1	0	1	0	0
group_280	Teichoic acid glycerol-phosphate primase	0	0	0	0	1
group_287	hypothetical protein	0	0	0	1	0
group_288	hypothetical protein	0	0	1	1	1
group_290	hypothetical protein	0	0	0	1	0
group_291	hypothetical protein	0	0	0	1	0
group_2938	hypothetical protein	0	0	0	1	0
group_2939	hypothetical protein	0	0	0	1	0
group_2940	hypothetical protein	0	0	0	1	0
group_2941	hypothetical protein	0	0	0	1	0
group_2942	hypothetical protein	0	0	0	1	0
group_2943	hypothetical protein	0	0	0	1	0
group_2945	Lactococcin-G-processing and transport ATP-binding protein LagD	0	0	0	1	0
group_2946	SPBc2 prophage-derived glycosyltransferase SunS	0	0	0	1	0
group_2947	hypothetical protein	0	0	0	1	0
group_2948	hypothetical protein	0	0	0	1	0
group_2949	hypothetical protein	0	0	0	1	0
group_2950	hypothetical protein	0	0	0	1	0
group_2951	hypothetical protein	0	0	0	1	0
group_2952	hypothetical protein	0	0	0	1	0
group_2953	hypothetical protein	0	0	0	1	0
group_2954	hypothetical protein	0	0	0	1	0
group_2955	hypothetical protein	0	0	0	1	0
group_2956	hypothetical protein	0	0	0	1	0
group_2957	hypothetical protein	0	0	0	1	0
group_3	UDP-glucose 4-epimerase	0	1	1	1	1
group_304	putative ABC transporter ATP-binding protein YbiT	1	1	0	1	1
group_309	Teichoic acid poly(glycerol phosphate) polymerase	0	1	0	0	0
group_3133	hypothetical protein	1	0	1	1	1
group_3265	hypothetical protein	1	0	0	0	0
group_329	Calcium-transporting ATPase 1	1	0	0	0	0
group_357	1,4-dihydroxy-2-naphthoate octaprenyltransferase	1	1	0	0	0
group_36	ComE operon protein 1	0	1	0	0	1
group_3680	hypothetical protein	1	0	0	0	0
group_3681	hypothetical protein	1	0	0	0	0
group_3682	hypothetical protein	1	0	0	0	0
group_3683	hypothetical protein	1	0	0	0	0
group_3684	Glycerophosphodiester phosphodiesterase	1	0	0	0	0
group_3685	hypothetical protein	1	0	0	0	0
group_3686	hypothetical protein	1	0	0	0	0
group_3687	hypothetical protein	1	0	0	0	0
group_3688	Murein DD-endopeptidase MepM	1	0	0	0	0
group_3689	hypothetical protein	1	0	0	0	0
group_3690	hypothetical protein	1	0	0	0	0
group_3691	hypothetical protein	1	0	0	0	0
group_3692	hypothetical protein	1	0	0	0	0
group_3693	hypothetical protein	1	0	0	0	0
group_3694	hypothetical protein	1	0	0	0	0
group_3695	hypothetical protein	1	0	0	0	0
group_3696	hypothetical protein	1	0	0	0	0
group_3697	hypothetical protein	1	0	0	0	0
group_3698	hypothetical protein	1	0	0	0	0
group_3699	hypothetical protein	1	0	0	0	0
group_3700	hypothetical protein	1	0	0	0	0
group_3701	hypothetical protein	1	0	0	0	0
group_3702	hypothetical protein	1	0	0	0	0
group_3703	hypothetical protein	1	0	0	0	0
group_3704	hypothetical protein	1	0	0	0	0
group_3705	hypothetical protein	1	0	0	0	0
group_3706	hypothetical protein	1	0	0	0	0
group_3707	hypothetical protein	1	0	0	0	0
group_3708	hypothetical protein	1	0	0	0	0
group_3709	hypothetical protein	1	0	0	0	0
group_3710	hypothetical protein	1	0	0	0	0
group_3711	hypothetical protein	1	0	0	0	0
group_3712	hypothetical protein	1	0	0	0	0
group_3713	hypothetical protein	1	0	0	0	0
group_3715	tRNA-Lys(ttt)	1	0	0	0	0
group_3716	hypothetical protein	1	0	0	0	0
group_3717	hypothetical protein	1	0	0	0	0
group_3718	Multidrug export protein MepA	1	0	0	0	0
group_3719	Lipid A export ATP-binding/permease protein MsbA	1	0	0	0	0
group_3720	Putative multidrug export ATP-binding/permease protein	1	0	0	0	0
group_3721	Putative HMP/thiamine import ATP-binding protein YkoD	1	0	0	0	0
group_3723	hypothetical protein	1	0	0	0	0
group_3726	Aspartate-semialdehyde dehydrogenase	1	0	0	0	0
group_3727	hypothetical protein	1	0	0	0	0
group_3728	Phenyloxazoline synthase MbtB	1	0	0	0	0
group_3729	Phenyloxazoline synthase MbtB	1	0	0	0	0
group_3731	4'-phosphopantetheinyl transferase Sfp	1	0	0	0	0
group_3733	Group II intron-encoded protein LtrA	1	0	0	0	0
group_3734	hypothetical protein	1	0	0	0	0
group_3735	hypothetical protein	1	0	0	0	0
group_378	Putative agmatine deiminase	1	0	0	0	0
group_388	hypothetical protein	1	1	0	0	0
group_393	N-acetylmuramoyl-L-alanine amidase domain-containing protein	0	1	1	0	0
group_394	hypothetical protein	0	1	1	0	0
group_397	hypothetical protein	0	1	1	0	0
group_399	hypothetical protein	0	1	1	0	0
group_401	hypothetical protein	0	1	0	1	1
group_402	hypothetical protein	0	1	0	0	0
group_404	hypothetical protein	0	1	0	0	0
group_4056	hypothetical protein	1	1	0	1	1
group_407	hypothetical protein	0	1	0	0	0
group_413	Cobalt-dependent inorganic pyrophosphatase	0	1	0	0	0
group_434	Zinc-transporting ATPase	0	1	0	0	0
group_442	Anthrax toxin expression trans-acting positive regulator	0	0	0	1	0
group_452	hypothetical protein	1	0	0	0	0
group_453	hypothetical protein	1	0	0	0	0
group_454	hypothetical protein	0	1	0	0	0
group_456	hypothetical protein	0	0	1	0	0
group_4685	tRNA-Val(tac)	1	0	0	0	1
group_4686	tRNA-Val(tac)	0	1	0	0	0
group_4699	5S ribosomal RNA	0	1	0	0	0
group_47	hypothetical protein	0	1	0	0	0
group_4702	5S ribosomal RNA	0	0	0	0	1
group_4703	5S ribosomal RNA	0	0	1	1	0
group_472	Fructosamine deglycase FrlB	0	0	0	1	0
group_48	hypothetical protein	0	0	1	1	1
group_51	hypothetical protein	0	0	1	1	0
group_52	hypothetical protein	0	1	0	0	0
group_531	hypothetical protein	0	1	1	1	1
group_532	hypothetical protein	1	0	0	0	0
group_536	hypothetical protein	0	0	1	0	0
group_540	putative transporter	0	1	0	0	0
group_547	hypothetical protein	1	0	1	1	1
group_548	hypothetical protein	0	1	0	0	0
group_555	Zinc-type alcohol dehydrogenase-like protein	1	0	1	1	1
group_556	hypothetical protein	0	1	0	0	0
group_581	Galactokinase	0	0	0	0	1
group_582	hypothetical protein	1	1	0	0	0
group_589	2-iminobutanoate/2-iminopropanoate deaminase	0	0	0	1	0
group_594	C4-dicarboxylic acid transporter DauA	1	1	0	0	1
group_6	UDP-glucose 4-epimerase	1	0	0	0	0
group_609	hypothetical protein	1	0	1	1	1
group_610	hypothetical protein	0	1	0	0	0
group_613	hypothetical protein	0	0	0	0	1
group_62	C protein alpha-antigen	1	1	0	0	0
group_623	hypothetical protein	0	0	1	1	1
group_625	hypothetical protein	0	0	1	1	1
group_627	putative peptide export permease protein YydJ	0	0	0	0	1
group_63	C protein alpha-antigen	0	0	1	1	0
group_631	hypothetical protein	0	0	1	1	1
group_632	N-acetylmuramoyl-L-alanine amidase domain-containing protein	0	0	1	1	1
group_633	Pesticidal crystal protein Cry22Aa	0	0	0	1	0
group_635	hypothetical protein	1	0	0	0	1
group_641	Zinc import ATP-binding protein ZnuC	0	0	0	0	1
group_651	hypothetical protein	1	0	0	0	0
group_67	hypothetical protein	0	0	0	0	1
group_672	hypothetical protein	0	0	1	0	0
group_690	hypothetical protein	0	0	0	1	0
group_691	hypothetical protein	0	0	0	1	0
group_692	hypothetical protein	0	0	0	1	0
group_693	hypothetical protein	0	0	0	1	0
group_734	hypothetical protein	0	1	1	0	0
group_807	hypothetical protein	0	1	1	0	0
group_808	hypothetical protein	0	1	1	0	0
group_810	hypothetical protein	0	1	1	0	0
group_811	hypothetical protein	0	1	0	0	0
group_812	hypothetical protein	0	1	1	0	0
group_813	hypothetical protein	0	1	1	0	0
group_815	hypothetical protein	0	1	0	1	1
group_816	hypothetical protein	0	1	0	1	0
group_817	hypothetical protein	0	1	0	1	0
group_818	hypothetical protein	0	1	0	0	0
group_819	Dipeptide-binding protein DppE	0	1	0	0	1
group_82	Transposon Tn3 resolvase	0	1	0	1	0
group_820	hypothetical protein	0	1	0	0	0
group_821	hypothetical protein	0	1	0	0	0
group_822	hypothetical protein	0	1	0	0	0
group_823	hypothetical protein	0	1	0	0	0
group_824	hypothetical protein	0	1	0	0	0
group_825	hypothetical protein	0	1	0	0	0
group_826	hypothetical protein	0	1	1	0	0
group_827	hypothetical protein	0	1	1	0	0
group_828	Dipeptide-binding protein DppE	0	1	1	0	0
group_829	hypothetical protein	0	1	1	1	0
group_83	Transposon gamma-delta resolvase	0	0	0	1	0
group_830	hypothetical protein	0	1	0	0	0
group_831	hypothetical protein	0	1	0	0	0
group_832	hypothetical protein	0	1	0	0	0
group_833	hypothetical protein	0	1	0	0	0
group_86	hypothetical protein	0	1	1	1	1
group_87	hypothetical protein	0	1	1	1	0
group_88	hypothetical protein	0	0	0	1	0
group_89	hypothetical protein	1	0	0	0	1
group_897	Putative HMP/thiamine import ATP-binding protein YkoD	0	1	0	0	0
group_899	hypothetical protein	0	1	0	0	0
group_90	hypothetical protein	0	1	1	0	0
group_92	hypothetical protein	0	1	0	1	1
group_98	hypothetical protein	1	0	0	0	0
group_999	hypothetical protein	1	1	0	0	0
haeIIIM	Modification methylase HaeIII	0	1	0	0	0
hchA	Protein/nucleic acid deglycase 1	1	1	1	0	1
helY	putative helicase HelY	0	1	0	0	0
hin_2	DNA-invertase hin	0	0	0	0	1
hlyB	Alpha-hemolysin translocation ATP-binding protein HlyB	1	0	0	0	0
iap	putative endopeptidase p60	1	0	1	1	1
iap_1	putative endopeptidase p60	0	1	0	0	0
iap_2	putative endopeptidase p60	0	1	0	0	0
iap_3	putative endopeptidase p60	1	1	0	0	0
irtA_1	Iron import ATP-binding/permease protein IrtA	0	1	0	0	0
lagD_1	Lactococcin-G-processing and transport ATP-binding protein LagD	0	0	1	1	1
lagD_2	Lactococcin-G-processing and transport ATP-binding protein LagD	0	1	0	0	0
levS	Levansucrase	0	1	1	0	0
levS_1	Levansucrase	0	0	0	0	1
levS_2	Levansucrase	0	0	1	0	1
lexA_2	LexA repressor	0	0	1	0	0
lgrE	Linear gramicidin dehydrogenase LgrE	1	1	0	0	0
lgt_2	hypothetical protein	0	0	1	1	0
lyc	Autolytic lysozyme	0	0	1	0	0
lytR	Sensory transduction protein LytR	1	1	1	1	0
mbtB_1	Phenyloxazoline synthase MbtB	0	1	0	0	0
mbtB_2	Phenyloxazoline synthase MbtB	0	1	0	0	0
menA_1	1,4-dihydroxy-2-naphthoate octaprenyltransferase	0	0	1	1	1
menH_4	2-succinyl-6-hydroxy-2,4-cyclohexadiene-1-carboxylate synthase	1	0	0	0	0
mepA_3	Multidrug export protein MepA	0	1	0	0	0
mgtA_1	Magnesium-transporting ATPase, P-type 1	0	1	0	0	0
ndvA_1	Beta-(1-->2)glucan export ATP-binding/permease protein NdvA	0	1	0	0	0
nisP	Nisin leader peptide-processing serine protease NisP	0	0	1	1	1
oxyR_1	Hydrogen peroxide-inducible genes activator	1	1	0	1	1
pglK	Protein glycosylation K	0	0	0	0	1
por_3	Pyruvate synthase	1	1	0	0	0
prgT	Putative regulatory protein PrgT	1	0	0	0	0
prgT_1	Putative regulatory protein PrgT	0	1	0	1	1
prgT_2	Putative regulatory protein PrgT	0	1	1	0	0
purH_2	Bifunctional purine biosynthesis protein PurH	0	0	0	0	1
pyrDB	Dihydroorotate dehydrogenase B (NAD(+)), catalytic subunit	1	1	0	1	1
pyrP_2	Uracil permease	0	0	1	0	0
relG	Toxin RelG	0	1	0	0	0
rluD_1	Ribosomal large subunit pseudouridine synthase D	1	1	0	1	1
sapB_2	Protein SapB	1	1	1	0	1
sfp	4'-phosphopantetheinyl transferase Sfp	0	1	0	0	0
sftA_2	DNA translocase SftA	0	0	0	0	1
sle1_1	N-acetylmuramoyl-L-alanine amidase sle1	1	0	0	0	0
smc_5	hypothetical protein	0	0	1	1	1
smc_6	Chromosome partition protein Smc	1	1	0	0	0
soj_2	Sporulation initiation inhibitor protein Soj	0	1	1	0	0
soj_4	Sporulation initiation inhibitor protein Soj	0	0	1	1	0
ssb_2	Single-stranded DNA-binding protein	0	1	1	0	0
ssb_3	Single-stranded DNA-binding protein	0	1	0	0	0
ssbA	Single-stranded DNA-binding protein A	1	0	0	0	0
ssbB	Single-stranded DNA-binding protein B	0	0	1	1	1
sstT_2	Serine/threonine transporter SstT	1	1	1	1	0
sunS	SPBc2 prophage-derived glycosyltransferase SunS	0	1	0	0	0
tetM	Tetracycline resistance protein TetM from transposon TnFO1	1	0	1	1	1
tnpR	Transposon gamma-delta resolvase	1	1	1	1	0
topB_3	DNA topoisomerase 3	1	1	0	0	0
toxN	Endoribonuclease ToxN	1	1	0	0	0
traC	DNA primase TraC	0	1	1	0	0
traG	Conjugal transfer protein TraG	1	1	0	0	0
traG_1	Conjugal transfer protein TraG	0	1	0	0	0
trxA_2	Thioredoxin	0	0	0	1	0
virD4	Protein VirD4	0	1	1	0	0
xerC_1	Tyrosine recombinase XerC	1	0	0	0	0
xylR	Xylose operon regulatory protein	1	0	0	0	0
yabJ_3	2-iminobutanoate/2-iminopropanoate deaminase	1	1	1	0	1
yafQ	mRNA interferase toxin YafQ	0	0	0	1	0
yncB	Endonuclease YncB	0	1	1	0	0
yydJ_2	putative peptide export permease protein YydJ	0	0	0	1	0
znuC_4	Zinc import ATP-binding protein ZnuC	0	0	0	1	0
Gene presence/absence was determined with Roary using default settings
1 = present; 0 = absent
