# Supplementary material for: Genomic and phenotypic diversity of Enterococcus faecalis isolated from endophthalmitis
Source: PLoS One. 2021 Apr 14;16(4):e0250084. doi: 10.1371/journal.pone.0250084 (PMC8046195; doi:10.1371/journal.pone.0250084)
Supplement: S7 Table — (XLSX) [file pone.0250084.s010.xlsx]

## Sheet: Table S7
S7 Table. Variants in recurrent endophthalmitis isolates (E623, E633) versus the earliest isolate from the same patient (E616)
Reference contig	Reference position	Variant type	Reference allele	Mutant allele	Found in E623	Found in E633	Variant frequency (%)	Coding region change	Amino acid change	Notes
E616_contig_3	12716	DEL	A	-	-	X	98.1		hypothetical protein:p.*68fs
E616_contig_3	76081	INS	-	CACA	X	X	100
E616_contig_47	8999	SNV	C	T	-	X	100	hypothetical protein:c.331C>T	hypothetical protein:p.Arg111Cys	Putative threonine/serine exporter
E616_contig_37	45283	SNV	G	A	-	X	100	N-acetylmuramoyl-L-alanine amidase (EC 3.5.1.28):c.548C>T	N-acetylmuramoyl-L-alanine amidase (EC 3.5.1.28):p.Ala183Val
E616_contig_48	22336	SNV	T	C	-	X	100	Glycerate kinase (EC 2.7.1.31):c.783A>G
E616_contig_25	13176	DEL	T	-	-	X	92.7	DNA mismatch repair protein MutS:c.535delT	DNA mismatch repair protein MutS:p.Ser179fs
E616_contig_30	34364	SNV	G	A	-	X	100	Predicted rhamnogalacturonide-specific TRAP-type transporter, large transmembrane component RhiC:c.658C>T	Predicted rhamnogalacturonide-specific TRAP-type transporter, large transmembrane component RhiC:p.Arg220*
E616_contig_30	96779	DEL	A	-	-	X	100	Two-component transcriptional response regulator, LuxR family:c.215delA	Two-component transcriptional response regulator, LuxR family:p.Lys72fs
E616_contig_30	110284	DEL	T	-	-	X	100	Aminopeptidase C (EC 3.4.22.40):c.605delA	Aminopeptidase C (EC 3.4.22.40):p.Asn202fs
E616_contig_30	150587	INS	-	G	X	X	100
E616_contig_14	7837	INS	-	AGTTAAAGAAT	X	X	100
E616_contig_19	19271	SNV	A	G	-	X	100	UDP-glucose 4-epimerase (EC 5.1.3.2):c.129A>G
E616_contig_19	30910	DEL	A	-	-	X	95.8
E616_contig_7	120292	DEL	A	-	-	X	100	hypothetical protein:c.389delA	hypothetical protein:p.Asn130fs	Conjugative transposon protein
E616_contig_15	17154	DEL	A	-	-	X	100	Pur operon repressor PurR:c.556delA	Pur operon repressor PurR:p.Met186fs
E616_contig_15	53966	DEL	T	-	-	X	95
E616_contig_62	692	SNV	C	T	-	X	96.9	Mobile element protein:c.5G>A	Mobile element protein:p.Cys2Tyr
E616_contig_8	14771	INS	-	T	-	X	95	FIG00627960: hypothetical protein:c.495dup	FIG00627960: hypothetical protein:p.Ser166fs
E616_contig_34	38346	DEL	A	-	-	X	100	Glutamine amidotransferase, class I:c.13delA	Glutamine amidotransferase, class I:p.Ile5fs
E616_contig_27	28274	SNV	C	T	-	X	100	hypothetical protein:c.38C>T	hypothetical protein:p.Ala13Val
E616_contig_10	12305	INS	-	G	-	X	97.4
E616_contig_11	33802	SNV	A	G	-	X	100	Rep protein:c.239A>G	Rep protein:p.Glu80Gly
E616_contig_11	56602	INS	-	TGATTATT	-	X	100
E616_contig_16	38451	SNV	C	T	-	X	100	UDP-glucose 4-epimerase (EC 5.1.3.2):c.802G>A	UDP-glucose 4-epimerase (EC 5.1.3.2):p.Glu268Lys
E616_contig_17	157047	INS	-	ACGTACGCTGAAGATAC	-	X	100
E616_contig_18	63428	INS	-	CGCTCG	-	X	95.7	PTS system, galactosamine-specific IIC component:c.713_718dup	PTS system, galactosamine-specific IIC component:p.Ser239_Val240insAlaSer	Sugar transporter
E616_contig_18	81215	SNV	T	C	-	X	100	Coccolysin (EC 3.4.24.30):c.310A>G	Coccolysin (EC 3.4.24.30):p.Thr104Ala
E616_contig_18	93449	SNV	T	C	-	X	100	hypothetical protein:c.179A>G	hypothetical protein:p.Tyr60Cys
E616_contig_18	138843	DEL	C	-	-	X	100	hypothetical protein:c.175delG	hypothetical protein:p.Ala59fs
E616_contig_18	216011	SNV	T	C	-	X	95.7	Substrate-specific component PdxU2 of predicted pyridoxin-related ECF transporter:c.397A>G	Substrate-specific component PdxU2 of predicte pyridoxin-related ECF transporter:p.Asn133Asp
E616_contig_33	1940	SNV	A	G	-	X	100	hypothetical protein:c.1334A>G	hypothetical protein:p.Asn445Ser	WxL domain-containing protein
E616_contig_26	11807	DEL	T	-	-	X	97.1	hypothetical protein:c.14delA	hypothetical protein:p.Lys5fs	Site-specific integrase
E616_contig_51	18833	SNV	A	G	-	X	100	Regulatory protein Spx:c.362T>C	Regulatory protein Spx:p.Leu121Pro
E616_contig_1	9952	INS	-	G	-	X	97.6	1,4-dihydroxy-2-naphthoate polyprenyltransferase (EC 2.5.1.74):c.325dup	1,4-dihydroxy-2-naphthoate polyprenyltransferase (EC 2.5.1.74):p.Val109fs
E616_contig_21	13471	DEL	T	-	-	X	100	Uncharacterized N-acetyltransferase YvbK, GNAT-family:c.79delA	Uncharacterized N-acetyltransferase YvbK, GNAT-family:p.Met27fs
E616_contig_28	32008	SNV	C	T	X	X	100	Arsenical-resistance protein ACR3:c.415G>A	Arsenical-resistance protein ACR3:p.Glu139Lys
E616_contig_28	66519	SNV	C	T	-	X	95	Homoserine kinase (EC 2.7.1.39):c.759G>A
E616_contig_39	192	SNV	A	C	-	X	100
E616_contig_12	57234	SNV	G	A	-	X	100
E616_contig_23	3323	DEL	T	-	-	X	100
E616_contig_23	10671	SNV	T	C	-	X	100	Rod shape-determining protein RodA:c.365T>C	Rod shape-determining protein RodA:p.Leu122Ser
E616_contig_23	12524	INS	-	T	-	X	100
E616_contig_23	30066	SNV	T	A	-	X	97.5	COG2102: Predicted ATPases of PP-loop superfamily:c.259T>A	COG2102: Predicted ATPases of PP-loop superfamily:p.Leu87Ile
E616_contig_23	72507	INS	-	T	-	X	100
E616_contig_36	26859	DEL	T	-	-	X	97.2
E616_contig_36	50206	DEL	T	-	-	X	97.9	Type I restriction-modification system, DNA-methyltransferase subunit M (EC 2.1.1.72):c.1142delA	Type I restriction-modification system, DNA-methyltransferase subunit M (EC 2.1.1.72):p.Asn381fs
SNV = Single nucleotide variant; INS = Insertion variant ; DEL = Deletion variant
